# Supplementary material for: On As(III) Adsorption Characteristics of Innovative Magnetite Graphene Oxide Chitosan Microsphere
Source: Materials (Basel). 2022 Oct 14;15(20):7156. doi: 10.3390/ma15207156 (PMC9605594; doi:10.3390/ma15207156)
Supplement: Supplementary file 1 [file materials-15-07156-s001.zip]

Archive with 1 entries (1 files):
- materials-1953698-supplementary.pdf
